# Supplementary material for: Integrated Transcriptomic and Single-Cell Analyses Identify HILPDA as a Hypoxia-Mediated Regulator of Ferroptotic Signaling in Glioblastoma
Source: Int J Mol Sci. 2026 Apr 21;27(8):3698. doi: 10.3390/ijms27083698 (PMC13116775; doi:10.3390/ijms27083698)
Supplement: Supplementary file 1 [file ijms-27-03698-s001.zip]

Archive with 1 entries (1 files):
- ijms-4209695-supplementary.pdf
